# Supplementary material for: Associations Between Eating Windows and Health Outcomes in Children and Adolescents from the ALSPAC Cohort
Source: Nutrients. 2025 Sep 3;17(17):2856. doi: 10.3390/nu17172856 (PMC12430200; doi:10.3390/nu17172856)
Supplement: Supplementary file 1 [file nutrients-17-02856-s001.zip]

Archive with 1 entries (1 files):
- nutrients-3782330-supplementary.pdf
